# Supplementary material for: Heat Shock Proteins 27, 70, and 110: Expression and Prognostic Significance in Colorectal Cancer
Source: Cancers (Basel). 2021 Aug 31;13(17):4407. doi: 10.3390/cancers13174407 (PMC8431468; doi:10.3390/cancers13174407)
Supplement: Supplementary file 1 [file cancers-13-04407-s001.zip]

Archive with 1 entries (1 files):
- cancers-1292465-supplementary.xls
