# Supplementary material for: Heat Shock Proteins 27, 70, and 110: Expression and Prognostic Significance in Colorectal Cancer
Source: Cancers (Basel). 2021 Aug 31;13(17):4407. doi: 10.3390/cancers13174407 (PMC8431468; doi:10.3390/cancers13174407)
Supplement: Supplementary file 1 [file cancers-13-04407-s001.zip › cancers-1292465-supplementary.xls]

## Sheet: Export
Situs	Side	Grade	Morphology	Stage	UICC	UICC binarized	HSP 27	HSP27 binarized	HSP 70	HSP70 binarized	HSP110	HSP110 binarized	Death_all	Death_ca	UICC binarized	MMR	survival years	Age at surgery	Age_group
descendens	sin	2	NOS	pT3 pN2	III	III+IV	0.01	negative	0	negative	moderate	strong	0	0	III+IV	proficient	10.3326	70	70-79
transversum	dx	2	NOS	pT3 pN0	II	I+II	0	negative	0	negative	moderate	strong	0	0	I+II	proficient	6.23409	59	50-59
rectum	sin	3	NOS	pT3 pN2	III	III+IV	0.1	positive	0	negative	moderate	strong	1	1	III+IV	proficient	2.5462	56	50-59
sigmoideum	sin	3	NOS	pT3 pN2 M1	IV	III+IV	0.01	negative	0.05	positive	moderate	strong	1	1	III+IV	proficient	7.82752	60	60-69
ascendens	dx	2	NOS	pT3 pN1	III	III+IV	0.05	positive	0	negative	moderate	strong	0	0	III+IV	proficient	9.45106	58	50-59
ascendens	dx	2	NOS	pT3 pN0	II	I+II	0	negative	0	negative	moderate	strong	0	0	I+II	deficient	9.12252	71	70-79
sigmoideum	sin	1	NOS	pT3 pN0	II	I+II	0	negative	0	negative	weak	weak	0	0	I+II	proficient	8.01643	69	60-69
sigmoideum	sin	3	mucinous	pT4 pN0 M1	IV	III+IV	0.03	positive	0	negative	strong	strong	1	1	III+IV	proficient	2.51335	41	<50
rectum	sin	2	NOS	pT3 pN0	II	I+II	0	negative	0.05	positive	weak	weak	1	1	I+II	proficient	8.4627	72	70-79
sigmoideum	sin	2	NOS	pT3 pN1	III	III+IV	0.2	positive	0	negative	moderate	strong	0	0	III+IV	proficient	9.11431	72	70-79
descendens	sin	2	NOS	pT3 pN0	II	I+II	0.1	positive	0	negative	moderate	strong	0	0	I+II	proficient	10.1027	73	70-79
lienal flexure	dx	2	NOS	pT3 pN0	II	I+II	0	negative	0	negative	moderate	strong	1	1	I+II	proficient	3.67146	85	80+
ascendens	dx	2	NOS	pT3 pN0	II	I+II	0.01	negative	0	negative	moderate	strong	0	0	I+II	proficient	8.88706	63	60-69
transversum	dx	2	NOS	pT3 pN2 pM1b	IV	III+IV	0	negative	0	negative	weak	weak	1	1	III+IV	proficient	1.62081	84	80+
ascendens	dx	2	NOS	pT4 pN0	II	I+II	0.03	positive	0	negative	moderate	strong	0	0	I+II	proficient	9.62355	53	50-59
rectum	sin	2	NOS	pT3 pN0	II	I+II	0.05	positive	0.1	positive	moderate	strong	1	0	I+II	proficient	9.295	71	70-79
descendens	sin	3	NOS	pT3 pN1	III	III+IV	0	negative	0	negative	weak	weak	1	0	III+IV	proficient	9.19097	81	80+
rectum	sin	3	NOS	pT3 pN1	III	III+IV	0.05	positive	0	negative	weak	weak	1	1	III+IV	proficient	2.39288	79	70-79
sigmoideum	sin	2	NOS	pT3 pN0	II	I+II	0.6	positive	0	negative	moderate	strong	0	0	I+II	proficient	9.60712	74	70-79
sigmoideum	sin	2	NOS	pT3 pN0	II	I+II	0.03	positive	0	negative	moderate	strong	0	0	I+II	proficient	3.43053	73	70-79
ascendens	dx	3	signet ring	pT2 pN0	I	I+II	0	negative	0	negative	NA	NA	0	0	I+II	proficient	9.59343	40	<50
rectum	sin	2	NOS	pT3 pN0	II	I+II	0.15	positive	0	negative	moderate	strong	0	0	I+II	proficient	3.43053	74	70-79
sigmoideum	sin	2	NOS	pT2 pN0	I	I+II	0.3	positive	0	negative	moderate	strong	0	0	I+II	proficient	8.13142	74	70-79
rectum	sin	1	NOS	pT2 pN0	I	I+II	0.02	positive	0	negative	moderate	strong	0	0	I+II	proficient	9.16906	30	<50
lienal flexure	dx	2	NOS	pT3 pN0	II	I+II	0.01	negative	0	negative	negative	weak	0	0	I+II	proficient	9.40726	79	70-79
rectum	sin	1	NOS	pT3 pN0	II	I+II	0.03	positive	0	negative	moderate	strong	1	1	I+II	proficient	2.33265	60	60-69
sigmoideum	sin	1	NOS	pT1 pN0	I	I+II	0	negative	0	negative	weak	weak	0	0	I+II	proficient	9.28405	73	70-79
sigmoideum	sin	2	NOS	pT3 pN0 pM1a	IV	III+IV	0.4	positive	0.01	negative	moderate	strong	1	1	III+IV	proficient	0.695414	82	80+
multiple	sin	2	NOS	pT3 pN1b	III	III+IV	0	negative	0.01	negative	moderate	strong	1	1	III+IV	proficient	6.52704	76	70-79
cecum	dx	3	NOS	pT3 pN2	III	III+IV	0.5	positive	0	negative	moderate	strong	1	1	III+IV	proficient	1.19918	59	50-59
sigmoideum	sin	2	NOS	pT3 pN2	III	III+IV	0	negative	0	negative	weak	weak	0	0	III+IV	proficient	5.7796	53	50-59
sigmoideum	sin	2	NOS	pT3 pN1	III	III+IV	0	negative	0	negative	moderate	strong	0	0	III+IV	proficient	9.2293	69	60-69
sigmoideum	sin	1	NOS	pT3 pN0	II	I+II	0.01	negative	0	negative	moderate	strong	0	0	I+II	proficient	6.3655	65	60-69
multiple	sin	2	NOS	pT4 pN0 pM1b	IV	III+IV	0	negative	0.05	positive	moderate	strong	1	1	III+IV	proficient	1.76591	54	50-59
rectum	sin	2	NOS	PT3 pN0	II	I+II	0.8	positive	0.1	positive	moderate	strong	0	0	I+II	proficient	9.23751	87	80+
cecum	dx	2	NOS	pT4 pN2	III	III+IV	0.15	positive	0.02	positive	weak	weak	1	1	III+IV	proficient	0.279261	72	70-79
sigmoideum	sin	2	NOS	pT3 pN1 pM1a	IV	III+IV	0.2	positive	0	negative	moderate	strong	1	1	III+IV	proficient	1.93018	55	50-59
cecum	dx	3	NOS	pT3 pN0	II	I+II	0.95	positive	0	negative	strong	strong	0	0	I+II	deficient	7.47159	59	50-59
cecum	dx	2	NOS	pT3 pN0	II	I+II	0.05	positive	0	negative	moderate	strong	0	0	I+II	proficient	9.39083	59	50-59
ascendens	dx	2	NOS	pT3 pN0	II	I+II	0	negative	0	negative	weak	weak	0	0	I+II	proficient	8.77481	80	80+
rectum	sin	2	NOS	pT3 pN0	II	I+II	0.05	positive	0	negative	moderate	strong	0	0	I+II	proficient	8.33128	61	60-69
rectum	sin	NA	NOS	pT3 pN0 pM1a	IV	III+IV	0	negative	0	negative	weak	weak	0	0	III+IV	proficient	5.2512	78	70-79
rectum	sin	2	NOS	pT3 pN0	II	I+II	0.01	negative	0	negative	moderate	strong	0	0	I+II	proficient	4.44079	85	80+
descendens	sin	2	NOS	pT2 pN1	III	III+IV	0.1	positive	0.5	positive	moderate	strong	1	0	III+IV	proficient	7.75907	63	60-69
hepatic flexure	dx	2	NOS	pT4a pN2 pM1b	IV	III+IV	0.1	positive	0	negative	moderate	strong	1	1	III+IV	proficient	0.703628	63	60-69
descendens	sin	2	NOS	pT3 pN2	III	III+IV	0.1	positive	0.1	positive	moderate	strong	1	0	III+IV	proficient	7.94251	68	60-69
rectum	sin	2	NOS	pT3 pN1	III	III+IV	0.4	positive	0.02	positive	moderate	strong	0	0	III+IV	proficient	5.96304	68	60-69
ascendens	dx	2	NOS	pT3 pN0	II	I+II	0.55	positive	0	negative	strong	strong	0	0	I+II	proficient	8.88433	72	70-79
ascendens	dx	2	NOS	pT3 pN1	III	III+IV	0.15	positive	0	negative	weak	weak	0	0	III+IV	deficient	9.22382	68	60-69
rectum	sin	2	NOS	pT3 pN0	II	I+II	0.5	positive	0	negative	moderate	strong	1	1	I+II	proficient	3.83299	62	60-69
transversum	dx	2	NOS	pT3 pN0	II	I+II	0.01	negative	0.15	positive	weak	weak	1	1	I+II	proficient	1.6345	60	60-69
sigmoideum	sin	2	NOS	pT3pN0 pM1b	IV	III+IV	0	negative	0.01	negative	moderate	strong	1	1	III+IV	proficient	2.46407	83	80+
rectum	sin	2	NOS	pT2 pN2	III	III+IV	0.05	positive	0	negative	moderate	strong	0	0	III+IV	proficient	7.10472	47	<50
rectum	sin	2	NOS	pT3 pN0	II	I+II	0	negative	0	negative	moderate	strong	0	0	I+II	proficient	8.97467	69	60-69
rectum	sin	2	NOS	pT1 pN0	I	I+II	0	negative	0.01	negative	moderate	strong	0	0	I+II	proficient	7.26078	63	60-69
rectum	sin	2	NOS	pT3pN0	II	I+II	0.5	positive	0	negative	moderate	strong	0	0	I+II	proficient	9.54962	60	60-69
rectum	sin	2	NOS	pT3 pN0	II	I+II	0.1	positive	0.01	negative	moderate	strong	1	0	I+II	proficient	7.29363	80	80+
rectum	sin	2	NOS	pT4a pN1	III	III+IV	0.6	positive	0.6	positive	strong	strong	0	0	III+IV	proficient	7.44148	47	<50
ascendens	dx	2	NOS	pT3 pN0	II	I+II	0.15	positive	0	negative	moderate	strong	0	0	I+II	proficient	6.72142	78	70-79
sigmoideum	sin	1	NOS	PT2 pN0	I	I+II	0.02	positive	0	negative	moderate	strong	0	0	I+II	proficient	9.28679	87	80+
transversum	dx	3	NOS	pT3 pN0	II	I+II	0	negative	0	negative	moderate	strong	0	0	I+II	deficient	10.0561	80	80+
rectum	sin	2	NOS	pT3 pN1	III	III+IV	0.2	positive	0	negative	moderate	strong	0	0	III+IV	proficient	9.88364	70	70-79
rectum	sin	2	NOS	pT2 pN0	I	I+II	0	negative	0	negative	moderate	strong	0	0	I+II	proficient	7.55647	65	60-69
sigmoideum	sin	1	NOS	pT1 pN0	I	I+II	0	negative	0	negative	weak	weak	0	0	I+II	proficient	9.13073	65	60-69
rectum	sin	2	NOS	pT2 pN0	I	I+II	0.3	positive	0	negative	weak	weak	0	0	I+II	proficient	9.5332	66	60-69
sigmoideum	sin	3	NOS	pT2 pN2	III	III+IV	0.1	positive	0.01	negative	moderate	strong	0	0	III+IV	proficient	5.37714	63	60-69
transversum	dx	2	NOS	pT3 pN1a	III	III+IV	0	negative	0	negative	weak	weak	1	1	III+IV	proficient	0.862423	74	70-79
rectum	sin	2	NOS	pT3 pN2	III	III+IV	0.5	positive	0	negative	moderate	strong	1	1	III+IV	proficient	4.90075	83	80+
sigmoideum	sin	2	NOS	pT3 pN0	II	I+II	0	negative	0.01	negative	strong	strong	0	0	I+II	proficient	8.81314	66	60-69
rectum	sin	1	NOS	pT3 pN2 M1a	IV	III+IV	0	negative	0.3	positive	moderate	strong	1	1	III+IV	proficient	1.82615	70	70-79
rectum	sin	3	NOS	pT3 pN0	II	I+II	0.7	positive	0	negative	moderate	strong	1	1	I+II	proficient	4.84326	58	50-59
sigmoideum	sin	2	NOS	pT3 pN0	II	I+II	0.2	positive	0	negative	moderate	strong	1	1	I+II	proficient	5.30048	70	70-79
cecum	dx	2	NOS	pT2 pN1a	III	III+IV	0.5	positive	0	negative	moderate	strong	1	1	III+IV	proficient	1.04586	80	80+
cecum	dx	2	NOS	pT4a pN1b	III	III+IV	0.8	positive	0.1	positive	moderate	strong	1	1	III+IV	proficient	1.97125	75	70-79
descendens	sin	2	NOS	pT3 pN2b	III	III+IV	0.01	negative	0	negative	moderate	strong	1	1	III+IV	proficient	4.5065	44	<50
sigmoideum	sin	1	NOS	pT2 pN0	I	I+II	0	negative	0	negative	weak	weak	0	0	I+II	proficient	7.56742	72	70-79
ascendens	dx	3	mucinous	pT4a pN0	II	I+II	0.6	positive	0	negative	moderate	strong	0	0	I+II	deficient	8.76934	75	70-79
sigmoideum	sin	2	NOS	pT3 pN0	II	I+II	0.05	positive	0.01	negative	moderate	strong	0	0	I+II	proficient	5.86448	33	<50
sigmoideum	sin	2	NOS	pT3 pN2a	III	III+IV	0	negative	0.01	negative	moderate	strong	1	1	III+IV	proficient	4	80	80+
cecum	dx	1	NOS	pT1 pN0	I	I+II	0.05	positive	0	negative	moderate	strong	1	0	I+II	proficient	6.68857	68	60-69
rectum	sin	2	NOS	pT3 pN0	II	I+II	0.2	positive	0.1	positive	strong	strong	1	1	I+II	proficient	4.7885	66	60-69
sigmoideum	sin	2	NOS	pT3 pN0	II	I+II	0	negative	0	negative	strong	strong	0	0	I+II	proficient	8.47365	66	60-69
hepatic flexure	dx	3	NOS	pT3 pN0	II	I+II	0	negative	0	negative	weak	weak	1	0	I+II	deficient	6.97057	73	70-79
lienal flexure	dx	2	NOS	pT3 pN1a	III	III+IV	0.4	positive	0.3	positive	weak	weak	0	0	III+IV	proficient	7.81656	83	80+
ascendens	dx	3	mucinous	pT3 pN0	II	I+II	0	negative	0	negative	moderate	strong	0	0	I+II	proficient	4.01643	68	60-69
rectum	sin	3	NOS	pT2 pN0	I	I+II	0	negative	0	negative	weak	weak	0	0	I+II	proficient	7.39767	70	70-79
sigmoideum	sin	2	NOS	pT3 pN1a	III	III+IV	0.01	negative	0	negative	weak	weak	0	0	III+IV	proficient	7.78919	68	60-69
transversum	dx	1	NOS	pT2 pN0	I	I+II	0.05	positive	0.01	negative	weak	weak	0	0	I+II	proficient	6.95688	74	70-79
sigmoideum	sin	2	NOS	pT4 pN0	II	I+II	0.1	positive	0.01	negative	weak	weak	0	0	I+II	proficient	7.62765	77	70-79
rectum	sin	2	NOS	pT2 pN0	I	I+II	0	negative	0.01	negative	weak	weak	0	0	I+II	proficient	7.49076	68	60-69
rectosigmoideum	sin	2	NOS	pT3 pN2a	III	III+IV	0.5	positive	0.3	positive	moderate	strong	0	0	III+IV	proficient	7.50992	37	<50
rectum	sin	3	NOS	pT3 pN0	II	I+II	0.25	positive	0.3	positive	moderate	strong	0	0	I+II	proficient	6.04517	60	60-69
transversum	dx	2	NOS	pT4a pN0	II	I+II	0.9	positive	0	negative	weak	weak	1	1	I+II	proficient	1.36619	83	80+
ascendens	dx	3	mucinous	pT4a pN1a	III	III+IV	0.3	positive	0.1	positive	weak	weak	1	0	III+IV	proficient	7.0308	81	80+
lienal flexure	dx	2	NOS	pT4a pN0	II	I+II	0	negative	0.05	positive	moderate	strong	1	1	I+II	proficient	1.23203	66	60-69
hepatic flexure	dx	3	mucinous	pT2 pN0	I	I+II	0.7	positive	0	negative	moderate	strong	1	0	I+II	proficient	0.1013	70	70-79
hepatic flexure	dx	3	mucinous	pT4 pN2a M1b	IV	III+IV	0.7	positive	0	negative	weak	weak	1	1	III+IV	proficient	0.424367	80	80+
sigmoideum	sin	2	NOS	pT4a pN1b	III	III+IV	0.3	positive	0.2	positive	weak	weak	1	1	III+IV	proficient	2.20123	77	70-79
sigmoideum	sin	2	NOS	pT3 pN0	II	I+II	0	negative	0.05	positive	weak	weak	0	0	I+II	proficient	7.43326	58	50-59
ascendens	dx	2	NOS	pT3 pN0	II	I+II	0.5	positive	0.15	positive	moderate	strong	0	0	I+II	proficient	5.20739	81	80+
ascendens	dx	NA	NOS	pT4 pN2b	III	III+IV	0	negative	0.5	positive	strong	strong	1	1	III+IV	proficient	0.019165	73	70-79
sigmoideum	sin	2	NOS	pT3 pN2a	III	III+IV	0	negative	0.01	negative	weak	weak	0	0	III+IV	deficient	5.97673	73	70-79
rectosigmoideum	sin	02.III	NOS	pT3 pN1	III	III+IV	0	negative	0	negative	weak	weak	0	0	III+IV	proficient	0.0273785	67	60-69
ascendens	dx	3	mucinous	pT3 pN2b pM1b	IV	III+IV	0.1	positive	0	negative	weak	weak	1	1	III+IV	proficient	0.826831	52	50-59
sigmoideum	sin	02.III	NOS	pT3 pN2a	III	III+IV	0.5	positive	0.03	positive	moderate	strong	1	1	III+IV	proficient	5.33607	55	50-59
rectosigmoideum	sin	2	NOS	pT3 pN2a	III	III+IV	0.5	positive	0.15	positive	moderate	strong	1	1	III+IV	proficient	1.16632	67	60-69
cecum	dx	3	NOS	pT4 pN1	III	III+IV	0.01	negative	0	negative	weak	weak	1	0	III+IV	proficient	2.29706	80	80+
sigmoideum	sin	2	NOS	pT2 pN0	I	I+II	0.3	positive	0	negative	moderate	strong	1	0	I+II	proficient	0.194387	85	80+
ascendens	dx	01.II	NOS	pT3 pN0	II	I+II	0.1	positive	0	negative	moderate	strong	0	0	I+II	proficient	5.45927	78	70-79
rectosigmoideum	sin	NA	NOS	pT3 pN1b	III	III+IV	0.7	positive	0.2	positive	moderate	strong	0	0	III+IV	proficient	7.62765	80	80+
hepatic flexure	dx	2	NOS	pT3 pN0	II	I+II	0	negative	0	negative	moderate	strong	0	0	I+II	proficient	6.94867	61	60-69
rectosigmoideum	sin	2	NOS	pT3 pN0	II	I+II	0	negative	0.05	positive	weak	weak	1	0	I+II	proficient	0.145106	82	80+
rectosigmoideum	sin	2	NOS	pT2 pN0	I	I+II	0.05	positive	0	negative	weak	weak	1	0	I+II	proficient	6.86927	61	60-69
hepatic flexure	dx	1	mucinous	pT3 pN0	II	I+II	0	negative	0.02	positive	strong	strong	1	0	I+II	deficient	0.0246407	94	80+
multiple	dx	3	NOS	pT3 pN2b	III	III+IV	0	negative	0	negative	weak	weak	1	0	III+IV	deficient	0.0903491	79	70-79
transversum	dx	1	mucinous	pT4b pN0	II	I+II	0.01	negative	0	negative	negative	weak	0	0	I+II	deficient	6.91034	74	70-79
cecum	dx	1	NOS	pT4 pN0	II	I+II	0	negative	0.1	positive	weak	weak	1	0	I+II	proficient	6.76523	80	80+
descendens	sin	2	NOS	pT3 pN1a	III	III+IV	0.2	positive	0	negative	weak	weak	1	1	III+IV	proficient	1.51403	69	60-69
rectosigmoideum	sin	NA	NOS	pT4 pN0	II	I+II	0	negative	0	negative	moderate	strong	1	1	I+II	proficient	3.42779	70	70-79
cecum	dx	3	NOS	pT3 pN0	II	I+II	0.1	positive	0	negative	weak	weak	0	0	I+II	proficient	7.2115	66	60-69
rectosigmoideum	sin	2	NOS	pT3 pN1a	III	III+IV	0.01	negative	0	negative	moderate	strong	0	0	III+IV	proficient	7.2115	66	60-69
rectosigmoideum	sin	2	NOS	pT3 pN2b	III	III+IV	0.05	positive	0	negative	moderate	strong	1	1	III+IV	proficient	2.92402	66	60-69
transversum	dx	2	NOS	pT3 pN1a	III	III+IV	0.1	positive	0.02	positive	moderate	strong	1	1	III+IV	proficient	2.99521	80	80+
rectosigmoideum	sin	2	NOS	pT3 pN1a	III	III+IV	0	negative	0.01	negative	weak	weak	0	0	III+IV	proficient	6.8501	55	50-59
rectosigmoideum	sin	3	mucinous	pT3 pN2	III	III+IV	0	negative	0	negative	NA	NA	0	0	III+IV	proficient	7.50171	66	60-69
transversum	dx	2	NOS	pT3 pN0	II	I+II	0.1	positive	0	negative	weak	weak	1	0	I+II	proficient	1.58248	77	70-79
sigmoideum	sin	2	NOS	pT3 pN0	II	I+II	0.1	positive	0	negative	moderate	strong	1	1	I+II	proficient	1.6564	76	70-79
cecum	dx	3	NOS	pT3 pN0	II	I+II	0	negative	0.02	positive	moderate	strong	1	0	I+II	deficient	4.47365	89	80+
rectum	sin	2	NOS	pT3 pN1a	III	III+IV	0.02	positive	0	negative	moderate	strong	1	0	III+IV	proficient	2.53251	83	80+
rectum	sin	02.III	NOS	pT3 pN2a M1a	IV	III+IV	1	positive	0.2	positive	negative	weak	1	0	III+IV	proficient	0.44627	76	70-79
lienal flexure	dx	1	NOS	pT3 pN0	II	I+II	0	negative	0	negative	moderate	strong	1	0	I+II	proficient	4.564	85	80+
rectosigmoideum	sin	2	NOS	pT3 pN1b	III	III+IV	0	negative	0	negative	moderate	strong	1	0	III+IV	proficient	3.87132	74	70-79
rectum	sin	2	NOS	pT3 pN0	II	I+II	0.05	positive	0.05	positive	weak	weak	1	1	I+II	proficient	0.744695	70	70-79
sigmoideum	sin	2	NOS	pT3 pN0	II	I+II	0.15	positive	0	negative	weak	weak	1	0	I+II	proficient	3.35934	83	80+
rectosigmoideum	sin	2	NOS	pT4a pN0	II	I+II	0	negative	0	negative	moderate	strong	1	1	I+II	proficient	5.0924	56	50-59
sigmoideum	sin	2	NOS	pT3 pN0	II	I+II	0.01	negative	0.03	positive	weak	weak	1	1	I+II	proficient	5.83436	68	60-69
ascendens	dx	2	NOS	pT3 pN2a	III	III+IV	0	negative	0.01	negative	weak	weak	1	1	III+IV	proficient	2.13279	66	60-69
hepatic flexure	dx	3	NOS	pT3 pN0	II	I+II	0	negative	0	negative	weak	weak	0	0	I+II	deficient	7.95072	76	70-79
sigmoideum	sin	2	NOS	pT4a pN1b	III	III+IV	0	negative	0.1	positive	moderate	strong	0	0	III+IV	proficient	6.93771	62	60-69
rectum	sin	2	NOS	pT3 pN0	II	I+II	0.05	positive	0	negative	weak	weak	0	0	I+II	proficient	7.18686	60	60-69
cecum	dx	1	NOS	pT1 pN0	I	I+II	0	negative	0	negative	weak	weak	0	0	I+II	proficient	7.0308	79	70-79
sigmoideum	sin	3	NOS	pT4a pN2b	III	III+IV	0.5	positive	0.01	negative	moderate	strong	1	1	III+IV	proficient	1.21834	69	60-69
sigmoideum	sin	02.III	NOS	pT3 pN0	II	I+II	0.6	positive	0	negative	moderate	strong	1	0	I+II	proficient	3.29911	78	70-79
descendens	sin	2	NOS	pT2 pN0	I	I+II	0	negative	0	negative	moderate	strong	0	0	I+II	deficient	7.36482	78	70-79
ascendens	dx	3	mucinous	pT4a pN2b	III	III+IV	0.02	positive	0	negative	moderate	strong	1	1	III+IV	proficient	4.89802	71	70-79
sigmoideum	sin	2	NOS	pT3 pN0	II	I+II	0.2	positive	0	negative	weak	weak	0	0	I+II	proficient	6.67488	45	<50
sigmoideum	sin	2	NOS	pT3 pN2b M1	IV	III+IV	0.01	negative	0.01	negative	weak	weak	1	0	III+IV	proficient	2.67214	60	60-69
lienal flexure	dx	2	NOS	pT3 pN0	II	I+II	0.01	negative	0	negative	weak	weak	0	0	I+II	proficient	7.33196	66	60-69
sigmoideum	sin	2	NOS	pT3 pN0	II	I+II	0.01	negative	0.02	positive	moderate	strong	0	0	I+II	proficient	5.02943	58	50-59
cecum	dx	2	NOS	pT4a pN1a	III	III+IV	0	negative	0	negative	weak	weak	1	0	III+IV	proficient	2.71047	66	60-69
cecum	dx	2	NOS	pT3 pN1	III	III+IV	0.5	positive	0.1	positive	moderate	strong	1	1	III+IV	proficient	5.09788	67	60-69
rectum	sin	1	NOS	pT2 pN0	I	I+II	0.1	positive	0	negative	moderate	strong	1	0	I+II	deficient	6.83368	67	60-69
cecum	dx	01.II	NOS	pT2 pN0	I	I+II	0	negative	0	negative	moderate	strong	0	0	I+II	proficient	5.92197	64	60-69
cecum	dx	2	NOS	pT3 pN0	II	I+II	0.5	positive	0.02	positive	weak	weak	1	0	I+II	proficient	5.16632	61	60-69
rectum	sin	2	NOS	pT3 pN1b	III	III+IV	0.2	positive	0.1	positive	weak	weak	1	0	III+IV	proficient	0.747433	81	80+
cecum	dx	3	NOS	pT4a pN2b	III	III+IV	0.6	positive	0.2	positive	strong	strong	1	1	III+IV	proficient	1.21013	82	80+
hepatic flexure	dx	2	NOS	pT4b pN0	II	I+II	0.15	positive	0.05	positive	weak	weak	0	0	I+II	deficient	6.987	78	70-79
rectosigmoideum	sin	2	NOS	pT3(m) pN2a	IV	III+IV	0.6	positive	0.4	positive	weak	weak	1	1	III+IV	proficient	0.358658	76	70-79
rectum	sin	3	NOS	pT3 pN1a	III	III+IV	0.01	negative	0.02	positive	negative	weak	0	0	III+IV	proficient	7.23614	59	50-59
rectum	sin	2	NOS	pT3 pN0	II	I+II	0	negative	0.02	positive	moderate	strong	1	0	I+II	proficient	5.84531	71	70-79
sigmoideum	sin	2	NOS	pT4b pN0	II	I+II	0.15	positive	0.01	negative	weak	weak	1	0	I+II	deficient	5.11157	74	70-79
rectum	sin	2	NOS	pT3 pN2a	III	III+IV	1	positive	0	negative	negative	weak	1	0	III+IV	proficient	6.58727	71	70-79
cecum	dx	2	NOS	pT3 pN1a	III	III+IV	0.5	positive	0	negative	moderate	strong	0	0	III+IV	proficient	7.13484	63	60-69
sigmoideum	sin	2	NOS	pT1 pN0	I	I+II	0.01	negative	0	negative	weak	weak	0	0	I+II	proficient	7.25257	78	70-79
sigmoideum	sin	2	NOS	pT3 pN0	II	I+II	0.15	positive	0	negative	moderate	strong	0	0	I+II	proficient	6.72964	62	60-69
rectum	sin	2	NOS	pT2 pN1a	III	III+IV	0	negative	0.1	positive	moderate	strong	0	0	III+IV	proficient	5.36893	70	70-79
rectum	sin	3	NOS	pT3 pN1a	III	III+IV	0.01	negative	0	negative	moderate	strong	1	1	III+IV	proficient	1.02669	60	60-69
rectum	sin	3	mucinous	pT3 N2b	III	III+IV	0.05	positive	0	negative	weak	weak	1	1	III+IV	proficient	1.07324	63	60-69
rectum	sin	2	NOS	pT2 N0	I	I+II	0.2	positive	0	negative	moderate	strong	1	0	I+II	proficient	7.65777	81	80+
ascendens	dx	02.III	NOS	pT3 pN1b	III	III+IV	0	negative	0	negative	moderate	strong	1	1	III+IV	proficient	6.10815	71	70-79
transversum	dx	2	NOS	pT3 pN1b	III	III+IV	0.8	positive	0.05	positive	weak	weak	0	0	III+IV	proficient	8.62697	35	<50
lienal flexure	dx	01.II	NOS	pT4a pN1a	III	III+IV	0	negative	0	negative	moderate	strong	0	0	III+IV	proficient	6.45311	86	80+
ascendens	dx	1	NOS	pT3 pN0	II	I+II	0	negative	0	negative	negative	weak	0	0	I+II	proficient	8.77481	71	70-79
hepatic flexure	dx	2	NOS	pT3 N0	II	I+II	0.5	positive	0	negative	moderate	strong	1	1	I+II	proficient	2.04244	73	70-79
ascendens	dx	3	NOS	pT4 pN2b	III	III+IV	0.2	positive	0	negative	weak	weak	0	0	III+IV	proficient	8.72553	61	60-69
rectum	sin	1	NOS	pT3 pN0	II	I+II	0.95	positive	0	negative	weak	weak	0	0	I+II	proficient	8.43532	65	60-69
ascendens	dx	2	NOS	pT3 N0	II	I+II	0.1	positive	0	negative	moderate	strong	0	0	I+II	proficient	8.66256	45	<50
rectum	sin	2	NOS	pT2 N0	I	I+II	0.5	positive	0	negative	weak	weak	0	0	I+II	proficient	6.48323	72	70-79
sigmoideum	sin	3	NOS	pT3 pN0	II	I+II	0.5	positive	0	negative	negative	weak	0	0	I+II	proficient	7.72348	59	50-59
rectum	sin	3	NOS	pT3 pN1b	III	III+IV	0.6	positive	0	negative	moderate	strong	0	0	III+IV	proficient	7.12663	73	70-79
rectum	sin	2	NOS	pT3 pN0	II	I+II	0	negative	0.01	negative	weak	weak	1	1	I+II	proficient	2.23682	76	70-79
cecum	dx	3	mucinous	pT3 pN2b	III	III+IV	0	negative	0	negative	moderate	strong	0	0	III+IV	proficient	8.13963	64	60-69
sigmoideum	sin	2	NOS	pT3 pN0	II	I+II	0.05	positive	0.05	positive	moderate	strong	0	0	I+II	proficient	7.10746	55	50-59
sigmoideum	sin	3	NOS	pT4 pN1b pM1	IV	III+IV	0.5	positive	0.25	positive	weak	weak	0	0	III+IV	deficient	7.55099	63	60-69
rectum	sin	02.III	NOS	pT3 N0	II	I+II	0	negative	0	negative	moderate	strong	1	0	I+II	proficient	1.31691	77	70-79
rectum	sin	3	NOS	pT3 N1b	III	III+IV	0.15	positive	0.1	positive	moderate	strong	0	0	III+IV	proficient	7.99179	51	50-59
rectum	sin	2	NOS	pT3 pN0	II	I+II	0.4	positive	0.06	positive	moderate	strong	0	0	I+II	proficient	8.04107	89	80+
rectum	sin	02.III	NOS	pT3 pN0	II	I+II	0.4	positive	0.01	negative	moderate	strong	0	0	I+II	proficient	7.36482	51	50-59
sigmoideum	sin	2	NOS	pT4 pN2c	III	III+IV	0	negative	0	negative	moderate	strong	0	0	III+IV	proficient	5.62902	73	70-79
ascendens	dx	3	NOS	pT4a pN2a	III	III+IV	0.6	positive	0	negative	moderate	strong	0	0	III+IV	deficient	7.38125	69	60-69
rectosigmoideum	sin	3	mucinous	pT3 N0	II	I+II	0.1	positive	0	negative	moderate	strong	0	0	I+II	proficient	6.02875	61	60-69
rectum	sin	2	NOS	pT2 pN1a	III	III+IV	0.2	positive	0.2	positive	NA	NA	0	0	III+IV	proficient	8.3258	47	<50
hepatic flexure	dx	2	NOS	pT2 pN0	I	I+II	0	negative	0	negative	weak	weak	0	0	I+II	proficient	7.8768	70	70-79
ascendens	dx	3	signet ring	pT4a pN2b pM1b	IV	III+IV	0.25	positive	0	negative	strong	strong	1	1	III+IV	proficient	0.971937	81	80+
rectum	sin	2	NOS	pT2 pN0	I	I+II	0.05	positive	0.02	positive	moderate	strong	0	0	I+II	proficient	6.15195	57	50-59
rectum	sin	2	NOS	pT2 pN1a	III	III+IV	0.4	positive	0.1	positive	weak	weak	0	0	III+IV	proficient	7.62765	77	70-79
rectum	sin	2	NOS	pT3 pN1a	III	III+IV	0.1	positive	0	negative	weak	weak	0	0	III+IV	proficient	8.41615	66	60-69
sigmoideum	sin	2	NOS	pT3 pN0	II	I+II	0	negative	0	negative	moderate	strong	0	0	I+II	proficient	6.36824	76	70-79
rectum	sin	2	NOS	pT3 pN1b	III	III+IV	0.8	positive	0.05	positive	moderate	strong	0	0	III+IV	proficient	7.7399	55	50-59
cecum	dx	1	NOS	pT1 pN0	I	I+II	0.05	positive	0.15	positive	moderate	strong	0	0	I+II	proficient	9.03491	67	60-69
rectosigmoideum	sin	2	NOS	pT4a pN0	II	I+II	0	negative	0.25	positive	moderate	strong	0	0	I+II	proficient	7.93155	52	50-59
ascendens	dx	2	NOS	pT3 pN2c	III	III+IV	0.6	positive	0.05	positive	moderate	strong	0	0	III+IV	proficient	7.80014	53	50-59
ascendens	dx	2	NOS	pT3 pN0	II	I+II	0	negative	0	negative	weak	weak	0	0	I+II	deficient	7.00068	74	70-79
cecum	dx	2	NOS	pT2 pN0	I	I+II	0	negative	0	negative	moderate	strong	0	0	I+II	deficient	7.92608	80	80+
lienal flexure	dx	2	NOS	pT3 pN1b	III	III+IV	0.5	positive	0.01	negative	weak	weak	1	1	III+IV	proficient	0.731006	77	70-79
transversum	dx	2	NOS	pT4b pN2b pM1	IV	III+IV	0.05	positive	0	negative	weak	weak	1	1	III+IV	proficient	0.558522	70	70-79
rectum	sin	2	NOS	pT1 pN0	I	I+II	0.05	positive	0.15	positive	moderate	strong	0	0	I+II	proficient	8.20808	49	<50
descendens	sin	2	NOS	pT3 pN1c	III	III+IV	0	negative	0.1	positive	weak	weak	0	0	III+IV	proficient	8.24641	67	60-69
rectosigmoideum	sin	3	NOS	pT3 pN0	II	I+II	0.7	positive	0	negative	moderate	strong	0	0	I+II	proficient	6.68036	61	60-69
sigmoideum	sin	2	NOS	pT3 pN1b M1a	IV	III+IV	0	negative	0	negative	negative	weak	1	1	III+IV	proficient	1.65092	61	60-69
lienal flexure	dx	3	NOS	pT3 pN1b	III	III+IV	0.05	positive	0.01	negative	moderate	strong	0	0	III+IV	proficient	8.44353	67	60-69
cecum	dx	2	NOS	pT3 pN0	II	I+II	0.8	positive	0.02	positive	moderate	strong	1	1	I+II	proficient	3.35934	66	60-69
sigmoideum	sin	2	NOS	pT3 pN1a M1a	IV	III+IV	0.02	positive	0	negative	moderate	strong	1	1	III+IV	proficient	2.53525	65	60-69
ascendens	dx	2	NOS	pT4b pN1a	III	III+IV	0.01	negative	0	negative	moderate	strong	0	0	III+IV	deficient	8.95277	80	80+
rectum	sin	2	NOS	pT3 pN0	II	I+II	0.1	positive	0.05	positive	weak	weak	1	0	I+II	proficient	1.73306	54	50-59
rectosigmoideum	sin	2	NOS	pT4a N1a M1a	IV	III+IV	0.3	positive	0.1	positive	moderate	strong	1	1	III+IV	proficient	2.45585	50	50-59
hepatic flexure	dx	2	NOS	pT4b pN0	II	I+II	0	negative	0	negative	negative	weak	0	0	I+II	deficient	7.72621	69	60-69
ascendens	dx	2	NOS	pT3 pN0	II	I+II	0.05	positive	0	negative	moderate	strong	1	1	I+II	deficient	1.30048	72	70-79
rectum	sin	2	NOS	pT3 pN0	II	I+II	0.05	positive	0.01	negative	moderate	strong	0	0	I+II	proficient	8.37509	70	70-79
hepatic flexure	dx	2	NOS	pT3 pN1b M1a	IV	III+IV	0.01	negative	0	negative	weak	weak	1	1	III+IV	proficient	2.12183	68	60-69
ascendens	dx	2	NOS	pT3 pN2a pMX	III	III+IV	0.6	positive	0	negative	moderate	strong	1	1	III+IV	proficient	5.39904	58	50-59
hepatic flexure	dx	2	NOS	pT3 pN1b	III	III+IV	0.2	positive	0	negative	weak	weak	1	1	III+IV	proficient	0.758385	61	60-69
rectosigmoideum	sin	2	NOS	pT3 pN2a	III	III+IV	0.02	positive	0	negative	moderate	strong	0	0	III+IV	proficient	5.9822	62	60-69
ascendens	dx	3	NOS	pT3 pN2b	III	III+IV	0.05	positive	0.05	positive	moderate	strong	1	1	III+IV	proficient	0.40794	80	80+
cecum	dx	2	NOS	pT3 pN2a M1a	IV	III+IV	0.6	positive	0.01	negative	moderate	strong	0	0	III+IV	proficient	8.65161	59	50-59
cecum	dx	2	NOS	pT3 pN0	II	I+II	0	negative	0	negative	weak	weak	0	0	I+II	proficient	4.50924	75	70-79
sigmoideum	sin	02.III	NOS	pT3 pN2b	III	III+IV	0.05	positive	0.1	positive	weak	weak	1	1	III+IV	proficient	1.98494	64	60-69
rectum	sin	1	NOS	pT2 pN0	I	I+II	0.05	positive	0.01	negative	weak	weak	0	0	I+II	proficient	8.19986	68	60-69
sigmoideum	sin	02.III	NOS	pT4 pN2a	III	III+IV	0.8	positive	0.05	positive	weak	weak	1	1	III+IV	proficient	0.673511	66	60-69
sigmoideum	sin	2	NOS	pT4b pN1b	III	III+IV	0.9	positive	0.2	positive	moderate	strong	1	1	III+IV	proficient	0.0574949	86	80+
ascendens	dx	02.III	NOS	pT3 pN0 pM1b	IV	III+IV	0	negative	0	negative	weak	weak	1	1	III+IV	proficient	3.02259	60	60-69
sigmoideum	sin	2	NOS	pT4b pN1a	III	III+IV	0.35	positive	0.3	positive	moderate	strong	1	1	III+IV	proficient	0.52293	61	60-69
sigmoideum	sin	3	NOS	pT4a pN2b pM1a	IV	III+IV	0	negative	0.03	positive	weak	weak	1	1	III+IV	proficient	0.0711841	76	70-79
rectum	sin	2	NOS	pT2 pN0	I	I+II	0.05	positive	0	negative	weak	weak	0	0	I+II	proficient	8.18344	82	80+
cecum	dx	2	NOS	pT3 pN0	II	I+II	0.2	positive	0	negative	weak	weak	0	0	I+II	proficient	8.21903	82	80+
sigmoideum	sin	3	NOS	pT3 pN1b	III	III+IV	0.1	positive	0.1	positive	weak	weak	0	0	III+IV	proficient	7.34565	72	70-79
rectum	sin	2	NOS	pT3 pN1a	III	III+IV	0.8	positive	0.6	positive	weak	weak	0	0	III+IV	proficient	7.79466	58	50-59
cecum	dx	02.III	NOS	pT4a pN2b M1a	IV	III+IV	0.7	positive	0	negative	weak	weak	1	1	III+IV	proficient	1.86721	51	50-59
cecum	dx	3	NOS	pT3 pN2a M1a	IV	III+IV	0.01	negative	0.01	negative	weak	weak	1	1	III+IV	proficient	0.284736	72	70-79
rectosigmoideum	sin	2	NOS	pT3 pN1b	III	III+IV	0	negative	0	negative	NA	NA	1	1	III+IV	proficient	2.08077	67	60-69
sigmoideum	sin	2	NOS	pT3 pN0	II	I+II	0	negative	0	negative	moderate	strong	0	0	I+II	proficient	4.18344	73	70-79
cecum	dx	2	NOS	pT3 pN1b	III	III+IV	0.1	positive	0.1	positive	moderate	strong	1	1	III+IV	proficient	2.28884	62	60-69
cecum	dx	3	NOS	pT3 pN1a	III	III+IV	0.2	positive	0.01	negative	moderate	strong	0	0	III+IV	proficient	7.37303	64	60-69
rectosigmoideum	sin	2	NOS	pT2 pN0	I	I+II	0.5	positive	0.01	negative	moderate	strong	1	0	I+II	proficient	2.1848	86	80+
hepatic flexure	dx	3	signet ring	pT3 pN2b pM1b	IV	III+IV	0.8	positive	0	negative	weak	weak	1	0	III+IV	proficient	0.903491	59	50-59
descendens	sin	2	NOS	pT3 pN0	II	I+II	0.01	negative	0.01	negative	moderate	strong	0	0	I+II	proficient	6.5681	70	70-79
ascendens	dx	3	NOS	pT3 pN2b	III	III+IV	0	negative	0.02	positive	moderate	strong	1	1	III+IV	proficient	0.621492	49	<50
cecum	dx	3	NOS	pT3 pN0	II	I+II	0.8	positive	0.15	positive	moderate	strong	0	0	I+II	proficient	7.57837	89	80+
sigmoideum	sin	2	NOS	pT3 pN0	II	I+II	0.01	negative	0	negative	moderate	strong	0	0	I+II	proficient	6.69131	82	80+
sigmoideum	sin	2	NOS	pT2 pN0	I	I+II	1	positive	0	negative	moderate	strong	1	1	I+II	proficient	0.479124	72	70-79
sigmoideum	sin	2	NOS	pT3 pN2a	III	III+IV	0.1	positive	0	negative	moderate	strong	0	0	III+IV	proficient	6.39014	58	50-59
rectum	sin	2	NOS	pT3 pN1a	III	III+IV	0	negative	0.03	positive	moderate	strong	0	0	III+IV	proficient	3.34292	78	70-79
cecum	dx	2	NOS	pT4a pN1b	III	III+IV	0.5	positive	0.25	positive	moderate	strong	1	1	III+IV	proficient	1.577	75	70-79
sigmoideum	sin	2	NOS	pT2 pN1a	III	III+IV	0.8	positive	0	negative	moderate	strong	0	0	III+IV	proficient	6.65024	70	70-79
rectum	sin	2	NOS	pT3 pN0	II	I+II	0.01	negative	0.05	positive	weak	weak	1	1	I+II	proficient	1.1499	64	60-69
cecum	dx	2	NOS	pT3 pN2a	III	III+IV	0.25	positive	0.1	positive	weak	weak	0	0	III+IV	proficient	5.18549	74	70-79
rectum	sin	2	NOS	pT3 pN0	II	I+II	0.05	positive	0	negative	moderate	strong	0	0	I+II	proficient	7.43053	63	60-69
ascendens	dx	3	NOS	pT3 pN1a	III	III+IV	0.05	positive	0	negative	moderate	strong	1	1	III+IV	proficient	3.41136	59	50-59
rectum	NA	2	NOS	pT2 pN1b	III	III+IV	0.01	negative	0.02	positive	NA	NA	1	1	III+IV	proficient	3.18686	62	60-69
cecum	dx	2	NOS	pT3 pN0	II	I+II	0	negative	0	negative	weak	weak	0	0	I+II	proficient	6.87748	83	80+
sigmoideum	sin	2	NOS	pT3 pN0	II	I+II	0.01	negative	0	negative	weak	weak	0	0	I+II	proficient	6.36824	83	80+
ascendens	dx	3	NOS	pT3 pN2b	III	III+IV	0.07	positive	0	negative	moderate	strong	1	1	III+IV	proficient	1.30322	70	70-79
rectum	sin	3	NOS	pT3 pN2a M1a	IV	III+IV	1	positive	0.8	positive	moderate	strong	1	1	III+IV	proficient	1.38809	65	60-69
sigmoideum	sin	2	NOS	pT2 pN0	I	I+II	0.05	positive	0	negative	weak	weak	0	0	I+II	proficient	2.89665	64	60-69
ascendens	dx	2	NOS	pT4a pN0	II	I+II	0.8	positive	0.15	positive	moderate	strong	0	0	I+II	proficient	6.99521	83	80+
cecum	dx	2	NOS	pT3 pN1b	III	III+IV	0.9	positive	0.1	positive	weak	weak	0	0	III+IV	proficient	6.71595	80	80+
ascendens	dx	3	NOS	pT3 pN1 M1a	IV	III+IV	0.4	positive	0.6	positive	weak	weak	1	1	III+IV	proficient	0.799452	91	80+
rectum	sin	3	NOS	pT3 pN1a	III	III+IV	1	positive	0.02	positive	weak	weak	0	0	III+IV	proficient	5.84805	64	60-69
sigmoideum	sin	1	NOS	pT1 pN0	I	I+II	1	positive	0.02	positive	moderate	strong	0	0	I+II	proficient	7.06366	71	70-79
transversum	dx	3	mucinous	pT3 pN2a	III	III+IV	0	negative	0	negative	weak	weak	0	0	III+IV	proficient	7.07461	72	70-79
rectum	sin	3	NOS	pT4 pN2b M1a	IV	III+IV	0.05	positive	0	negative	moderate	strong	1	1	III+IV	proficient	0.706366	78	70-79
descendens	sin	2	NOS	pT3 pN1a	III	III+IV	0.15	positive	0	negative	moderate	strong	1	1	III+IV	proficient	2.44216	60	60-69
sigmoideum	sin	2	NOS	pT3 pN0	II	I+II	0	negative	0	negative	moderate	strong	0	0	I+II	proficient	6.99247	68	60-69
cecum	dx	2	NOS	pT3 pN0	II	I+II	0.01	negative	0	negative	weak	weak	0	0	I+II	deficient	7.154	68	60-69
cecum	dx	3	NOS	pT3 pN2a	III	III+IV	0.1	positive	0	negative	weak	weak	1	1	III+IV	proficient	2.49692	87	80+
cecum	dx	3	NOS	pT4a pN1a	III	III+IV	0.4	positive	0	negative	moderate	strong	0	0	III+IV	proficient	6.42574	75	70-79
rectum	sin	2	NOS	pT2 pN2a	III	III+IV	0.25	positive	0	negative	moderate	strong	0	0	III+IV	proficient	6.95688	63	60-69
rectum	sin	3	NOS	pT2 pN0	I	I+II	0.05	positive	0.01	negative	weak	weak	0	0	I+II	proficient	6.49966	51	50-59
cecum	dx	3	NOS	pT3 pN0	II	I+II	0.01	negative	0	negative	weak	weak	0	0	I+II	deficient	7.12936	67	60-69
descendens	sin	3	NOS	pT4a pN1a	III	III+IV	0.01	negative	0.02	positive	strong	strong	0	0	III+IV	proficient	4.54483	51	50-59
rectum	sin	2	NOS	pT2 pN2a	III	III+IV	0.8	positive	0.03	positive	moderate	strong	0	0	III+IV	proficient	5.86995	56	50-59
transversum	dx	2	NOS	pT3 pN0	II	I+II	0.01	negative	0	negative	weak	weak	1	0	I+II	proficient	4.82409	87	80+
rectum	sin	2	NOS	pT3 pN1b	III	III+IV	0.6	positive	0	negative	weak	weak	0	0	III+IV	proficient	7.1102	67	60-69
cecum	dx	3	NOS	pT4b pN1b pM1b	IV	III+IV	0	negative	0	negative	weak	weak	1	1	III+IV	deficient	1.15537	86	80+
cecum	dx	3	NOS	pT3 pN0	II	I+II	0	negative	0	negative	negative	weak	1	1	I+II	proficient	0.936345	86	80+
rectum	sin	2	NOS	pT2 pN0	I	I+II	0.7	positive	0.6	positive	moderate	strong	0	0	I+II	proficient	7.04997	64	60-69
rectum	sin	2	NOS	pT2 pN0	I	I+II	0.2	positive	0.4	positive	moderate	strong	0	0	I+II	proficient	3.54278	66	60-69
lienal flexure	dx	2	NOS	pT3 pN0 M1a	IV	III+IV	0.01	negative	0	negative	moderate	strong	1	1	III+IV	proficient	1.40452	59	50-59
rectosigmoideum	sin	2	NOS	pT3 pN0 M1a	IV	III+IV	0	negative	0	negative	moderate	strong	1	1	III+IV	proficient	4.7666	68	60-69
rectosigmoideum	sin	2	NOS	pT3 pN0	II	I+II	0.01	negative	0	negative	moderate	strong	0	0	I+II	proficient	6.83915	83	80+
cecum	dx	2	NOS	pT4a pN1b pM1b	IV	III+IV	0.6	positive	0.03	positive	moderate	strong	1	1	III+IV	proficient	0.459959	76	70-79
cecum	dx	2	NOS	pT2 pN0	I	I+II	0	negative	0	negative	weak	weak	0	0	I+II	proficient	6.86379	55	50-59
rectum	sin	2	NOS	ypT2 pN2a	III	III+IV	0.9	positive	0.6	positive	moderate	strong	0	0	III+IV	proficient	6.59001	69	60-69
sigmoideum	sin	3	NOS	pT3 pN0	II	I+II	0.01	negative	0.1	positive	strong	strong	0	0	I+II	proficient	5.48665	52	50-59
sigmoideum	sin	1	NOS	pT3 pN0	II	I+II	0.8	positive	0.01	negative	moderate	strong	1	1	I+II	proficient	3.11841	70	70-79
sigmoideum	sin	3	NOS	pT3 pN1a M1a	IV	III+IV	0.7	positive	0	negative	moderate	strong	1	0	III+IV	proficient	2.18754	40	<50
rectosigmoideum	sin	2	NOS	pT2 pN0	I	I+II	0	negative	0	negative	strong	strong	0	0	I+II	proficient	6.81725	67	60-69
